# Supplementary material for: Alternaria alternata effector AaAlta1 targets CmWD40 and participates in regulating disease resistance in Chrysanthemum morifolium
Source: PLoS Pathog. 2025 Mar 31;21(3):e1012942. doi: 10.1371/journal.ppat.1012942 (PMC11957361; doi:10.1371/journal.ppat.1012942)
Supplement: S1 Table — (XLSX) [file ppat.1012942.s020.xlsx]

## Sheet: Sheet1
Primer name	Primer Sequence
RT-AaAlta1-F	CTTACGAGAACATCGACTT
RT-AaAlta1-R	GATGCCATTACCACCAGCGT
RT-GFP-F	CCACTGGCATTCTCTCCCTT
RT-GFP-F	CGTGTCCTTGAAGATCGGAC
AaActin-F	CATTGGCAACGAGCGTTT
AaActin-R	AGCAAGAATGGAACCACCGA
RT-CmWD40-F	GGCTGATGGGAGTGTTAGGG
RT-CmWD40-R	GCGCCTGACTATCATCACCA
RT-CmWRKY33-F	AGTCGAGCCCAAAGAAACGAA
RT-CmWRKY33-R	CAGGTTGGAGCGAAAGAGCA
RT-CmMYC2-F	GCAAAAAGGTACCCGCGATG
RT-CmMYC2-R	CCCTCCAGTTCCTTCACTCG
RT-CmRbohD-F	TATCCGAACCCTCGGTGACT
RT-CmRbohD-R	CATAGGGGTTGCTCCGATCC
RT-CmPDF1.2-F	CGAGCAAGACATGGACTGGA
RT-CmPDF1.2-F	TGGCACTTTCTCCGCTTCAA
RT-CmLOX-F	GCACTTCCTGCCGACCTAAT
RT-CmLOX-R	TCGGATTTCAGTCCACCACG
RT-CmLOX2S-F	AGCGGCCAGAGGATGTACTA
RT-CmLOX2S-F	TGCCTTCCAGCTCGTTCAAT
RT-CmRLP6-F	TGGCCAAGTCCCACCTGATA
RT-CmRLP6-R	CCTTGCAATCCAGTGTCGTG
CmEF1α-F	TTTTGGTATCTGGTCCTGGAG
CmEF1α-R	CCATTCAAGCGACAGACTCA
RT_NbPTI5_F	CCTCCAAGTTTGAGCTCGGATAGT
RT_NbPTI5_R	CCAAGAAATTCTCCATGCACTCTGTC
RT-NbACRE31-F	AATTCGGCCATCGTGATCTTGGTC
RT-NbACRE31-R	GAGAAACTGGGATTGCCTGAAGGA
RT-NbWRKY7-F	CACAAGGGTACAAACAACACAG
RT-NbWRKY7-R	GGTTGCATTTGGTTCATGTAAG
RT-NbWRKY8-F	AACAATGGTGCCAATAATGC
RT-NbWRKY8-R	TGCATATCCTGAGAAACCATT
NbEF1α-F	GTATGCCTGGGTGCTTGAC
NbEF1α-R	GTATGCCTGGGTGCTTGAC
AaAlta1-F	ATGCAGTTCTTCACTCTCGC
AaAlta1-R	ACCAGAGGCAGTAATGACCA
5'-AaAlta1-F	GCTACATCACAGTCTGTGGCG
5'-AaAlta1-R	GATGTCGGGTTTGGAGTTTG
3'-AaAlta1-F	ATATCCTCTACACTTGAAGG
3'-AaAlta1-R	TGAAGACGTAGAGAGAAGCCG
HYG-BOX-F	gagagctaccttacatcaatatggc
HYG-BOX-R	ggtactatggcttagatggaataccc
NEO-F	ATGATTGAACAAGATGGATT
NEO-R	GAAGAACTCGTCAAGAAGGC
CmWD40-F	ATGGTAGCAGCCACCACCAC
CmWD40-R	TCATACCCTTAAAATCTGAA
